# Supplementary material for: Discovery of a Novel Inhibitor Structure of Mycobacterium tuberculosis Isocitrate Lyase
Source: Molecules. 2022 Apr 11;27(8):2447. doi: 10.3390/molecules27082447 (PMC9026967; doi:10.3390/molecules27082447)
Supplement: Supplementary file 1 [file molecules-27-02447-s001.zip]

Archive with 1 entries (1 files):
- molecules-1650529-supplementary.pdf
